# Supplementary material for: Investigating 3D-printed disk compressing against skin for pain relief in intradermal infiltration anesthesia: a randomized controlled trial
Source: BMC Anesthesiol. 2023 Apr 28;23:144. doi: 10.1186/s12871-023-02088-y (PMC10148480; doi:10.1186/s12871-023-02088-y)
Supplement: Supplementary file 2 — Additional file 2. [file 12871_2023_2088_MOESM2_ESM.zip]

Archive with 17 entries (14 files):
- attached files/
- attached files/patient record paper sheet    sample/
- attached files/.DS_Store
- __MACOSX/attached files/._.DS_Store
- attached files/electronical version/
- attached files/patient record paper sheet    sample/IMG_2375.HEIC
- __MACOSX/attached files/patient record paper sheet    sample/._IMG_2375.HEIC
- attached files/patient record paper sheet    sample/IMG_2378.HEIC
- __MACOSX/attached files/patient record paper sheet    sample/._IMG_2378.HEIC
- attached files/patient record paper sheet    sample/IMG_2377.HEIC
- __MACOSX/attached files/patient record paper sheet    sample/._IMG_2377.HEIC
- attached files/patient record paper sheet    sample/IMG_2376.HEIC
- __MACOSX/attached files/patient record paper sheet    sample/._IMG_2376.HEIC
- attached files/electronical version/LQY.pdf
- __MACOSX/attached files/electronical version/._LQY.pdf
- attached files/electronical version/CWX.pdf
- __MACOSX/attached files/electronical version/._CWX.pdf
